# Supplementary material for: Targeting a Novel G-Quadruplex in the CARD11 Oncogene Promoter with Naptho(2,1-b)furan-1-ethanol,2-nitro- Requires the Nitro Group
Source: Genes (Basel). 2022 Jun 25;13(7):1144. doi: 10.3390/genes13071144 (PMC9321325; doi:10.3390/genes13071144)
Supplement: Supplementary file 1 [file genes-13-01144-s001.zip]

Archive with 2 entries (2 files):
- Supplementary Materials.pdf
- Supplementary_Tables.xlsx
